# Supplementary material for: TCF12 Activates TGFB2 Expression to Promote the Malignant Progression of Melanoma
Source: Cancers (Basel). 2023 Sep 11;15(18):4505. doi: 10.3390/cancers15184505 (PMC10527220; doi:10.3390/cancers15184505)
Supplement: Supplementary file 1 [file cancers-15-04505-s001.zip]

Archive with 6 entries (6 files):
- Figure S1.pdf
- Figure S2.pdf
- Figure S3.pdf
- Figure S4.pdf
- Figure S5. Original WB images.pdf
- Supplementary Tables S1-S3.pdf
